# Supplementary material for: Academic and Employment Preferences of Nursing Students at the University of Las Palmas of Gran Canaria: A Cross-Sectional Study
Source: Nurs Rep. 2024 Nov 1;14(4):3328–45. doi: 10.3390/nursrep14040241 (PMC11587454; doi:10.3390/nursrep14040241)
Supplement: Supplementary file 1 [file nursrep-14-00241-s001.zip]

Archive with 3 entries (3 files):
- Supplementary Table S1 STROBE_checklist_cross-sectional.pdf
- Supplementary Table S2.pdf
- TABLE S3  y S4 Preferences.pdf
